# Supplementary material for: Two new species of the genus Aphis (Hemiptera, Aphididae) from Chile on host species of Alstroemeriaceae and Ericaceae
Source: Zookeys. 2018 Feb 19;(738):37–45. doi: 10.3897/zookeys.738.21966 (PMC5904555; doi:10.3897/zookeys.738.21966)
Supplement: XML Treatment for Aphis (Aphis) luzuriagae [file zookeys.738.21966-treatment1.xml]

<!DOCTYPE tp:taxon-treatment
  PUBLIC "-//TaxonX//DTD Taxonomic Treatment Publishing DTD v0 20100105//EN" "tax-treatment-NSO.dtd">
<tp:taxon-treatment xmlns:tp="http://www.plazi.org/taxpub"><tp:treatment-meta><kwd-group><label>Taxon classification</label><kwd><named-content xmlns:xlink="http://www.w3.org/1999/xlink" content-type="kingdom">Animalia</named-content></kwd><kwd><named-content xmlns:xlink="http://www.w3.org/1999/xlink" content-type="order">Hemiptera</named-content></kwd><kwd><named-content xmlns:xlink="http://www.w3.org/1999/xlink" content-type="family">Aphididae</named-content></kwd></kwd-group><mixed-citation publication-type="journal"><person-group><name><surname>Ciruelos</surname><given-names>Sara I. Lopez</given-names></name><name><surname>Brown</surname><given-names>Paul A.</given-names></name><name><surname>Nafria</surname><given-names>Juan M. Nieto</given-names></name></person-group><article-title>Two new species of the genus <italic><tp:taxon-name><tp:taxon-name-part taxon-name-part-type="genus" reg="Aphis">Aphis</tp:taxon-name-part></tp:taxon-name></italic> (<tp:taxon-name><tp:taxon-name-part taxon-name-part-type="order">Hemiptera</tp:taxon-name-part></tp:taxon-name>, <tp:taxon-name><tp:taxon-name-part taxon-name-part-type="family">Aphididae</tp:taxon-name-part></tp:taxon-name>) from Chile on host species of <tp:taxon-name><tp:taxon-name-part taxon-name-part-type="family">Alstroemeriaceae</tp:taxon-name-part></tp:taxon-name> and <tp:taxon-name><tp:taxon-name-part taxon-name-part-type="family">Ericaceae</tp:taxon-name-part></tp:taxon-name></article-title><source>Zookeys</source><day>19</day><month>2</month><year>2018</year><volume>2018</volume><issue>738</issue><fpage>37</fpage><lpage>45</lpage><pub-id pub-id-type="doi">10.3897/zookeys.738.21966</pub-id></mixed-citation></tp:treatment-meta><tp:nomenclature><tp:taxon-name>
            <tp:taxon-name-part taxon-name-part-type="genus" reg="Aphis">Aphis</tp:taxon-name-part> (<tp:taxon-name-part taxon-name-part-type="subgenus" reg="Aphis">Aphis</tp:taxon-name-part>) <tp:taxon-name-part taxon-name-part-type="species" reg="luzuriagae">luzuriagae</tp:taxon-name-part>
            <object-id xmlns:xlink="http://www.w3.org/1999/xlink" content-type="zoobank" xlink:type="simple">http://zoobank.org/C1F8F288-747A-404A-83F7-E9546F33D568</object-id>
            </tp:taxon-name><tp:taxon-status xmlns:xlink="http://www.w3.org/1999/xlink" xlink:type="simple">sp. n.</tp:taxon-status></tp:nomenclature><tp:treatment-sec sec-type="Types" id="SECID0EWGAC"><title>Types.</title><p>Holotype, apterous viviparous female (measured specimen number 5, mounted with two nymphs): CHILE, Region VII Bio Bio, province Nuble, East of Chillan “fundo Borges”, 7 November 1974, on <italic><tp:taxon-name><tp:taxon-name-part taxon-name-part-type="genus" reg="Luzuriaga">Luzuriaga</tp:taxon-name-part> <tp:taxon-name-part taxon-name-part-type="species" reg="radicans">radicans</tp:taxon-name-part></tp:taxon-name></italic>, Hille Ris Lambers <italic>leg.</italic> [867], Natural History Museum collection (BMNH(E) 1984-340). Paratypes: 27 apterous viviparous females [apt] and 5 alate viviparous females [al] mounted on 20 slides, Natural History Museum collection (BMNH(E) 1984-340); same data as the holotype (4 apt); same locality and date and sample number as the holotype, on <italic><tp:taxon-name><tp:taxon-name-part taxon-name-part-type="genus" reg="Luzuriaga">Luzuriaga</tp:taxon-name-part></tp:taxon-name></italic> sp. (1 apt &amp; 1 al); same locality, date and sample number, on <italic><tp:taxon-name><tp:taxon-name-part taxon-name-part-type="genus" reg="Luzuriaga">Luzuriaga</tp:taxon-name-part></tp:taxon-name></italic> sp. [<italic><tp:taxon-name><tp:taxon-name-part taxon-name-part-type="genus" reg="Luzuriaga">Luzuriaga</tp:taxon-name-part> <tp:taxon-name-part taxon-name-part-type="species" reg="falcata">falcata</tp:taxon-name-part></tp:taxon-name></italic> on the label, a name that is unknown to us] (6 apt &amp; 4 al); CHILE, Region IX La Araucania, province Cautin, Temuco “cerro Nielol”, 18 November 1974, on <italic><tp:taxon-name><tp:taxon-name-part taxon-name-part-type="genus" reg="Luzuriaga">Luzuriaga</tp:taxon-name-part></tp:taxon-name></italic> sp., Hille Ris Lambers <italic>leg.</italic> [908] (1 apt); CHILE, Region X Los Lagos, province Osorno, Puyehue National Park, 21 November 1974, on <italic><tp:taxon-name><tp:taxon-name-part taxon-name-part-type="genus" reg="Luzuriaga">Luzuriaga</tp:taxon-name-part> <tp:taxon-name-part taxon-name-part-type="species" reg="radicans">radicans</tp:taxon-name-part></tp:taxon-name></italic>, Hille Ris Lambers <italic>leg.</italic> [910] (2 apt); CHILE, Region X Los Lagos, province Chiloe, Huillinco lake, 23 November 1974, on <italic><tp:taxon-name><tp:taxon-name-part taxon-name-part-type="genus" reg="Luzuriaga">Luzuriaga</tp:taxon-name-part></tp:taxon-name></italic> sp., Hille Ris Lambers <italic>leg.</italic> [918] (3 apt) and Tollenaar <italic>leg.</italic> [Hille Ris Lambers 919] (10 apt.).</p></tp:treatment-sec><tp:treatment-sec sec-type="Apterous viviparous females" id="SECID0EDJAC"><title>Apterous viviparous females.</title><p>(Figs <xref ref-type="fig" rid="F1">1</xref>, <xref ref-type="fig" rid="F2">2</xref>), from 28 specimens, of which 25 have been measured. Colour when alive unknown. When prepared pale in general, with head, including clypeus, mandibular and maxillary lames, antennae, rostrum, legs, dorso-thoracic sclerites, spiracular sclerites, genital and anal plates, and cauda tenuously brown pigmented, and siphunculi brown to dark brown. Body 1.37–1.95 mm long, 1.76–2.52 times hind tibia (0.68–1.03 mm) and 4.09–6.29 times siphunculus. Head with a marked ventral protuberance, which is long-elliptical, rugous and carries two setae. Antenna 1.13–1.61 mm and 0.66–0.92 times body length. Antennal segment III 0.25–0.39 mm and 0.68–0.96 times segment VI processus terminalis, dorsally near smooth, and with 6–12 blunt pale setae, 12–23 µm and 0.4–0.8 times subarticular diameter of antennal segment III [<italic>D</italic>], shorter than those on vertex (22–30 µm and 0.8–1.1 times <italic>D</italic>), which are similar in shape. Antennal segments IV and V respectively 0.16–0.28 and 0.15–0.22 mm. Antennal segment VI processus terminalis 0.32–0.45 mm and 2.67–3.82 times base of segment (0.10–0.13 mm). Rostrum reaching to or slightly beyond the hind coxae; ultimate rostral segment 0.11–0.13 mm, 0.96–1.20 times base of antennal segment VI, 1.00–1.33 times second segment of hind tarsi, relatively broad with convex sides and with 2 long and fine accessory setae. Dorsum of thorax usually with wide but lightly pigmented marginal sclerites. Prothoracic marginal tubercles low and relatively wide, nearly similar in volume to triommatidium. Inside setae on hind trochanter 32–53 µm and 0.5–1.1 times trochantrofemoral suture; dorsal setae on hind femora 15–25 µm and 0.5–1.0 times <italic>D.</italic> Tarsi and apex of tibiae darker than the rest of legs, except the femoro-tibial joint which is nearly black. Apical brown portion of tibiae larger than rest of segment. Tarsi very short, first segments with (2)3.3.3(2) setae. Marginal tubercles on abdominal segments 1 and 7 small, their diameter is shorter than length of closest marginal setae, and sometimes lacking on some segments and/or sides. Intermediate abdominal segments without marginal tubercles. Dorsum of abdomen without sclerites other than spiracular ones, which are small and brown. Dorsal setae on thorax and abdomen also blunt or slightly pointed; marginal setae on intermediate abdominal segments 17–25 µm and 0.6–1.0 times <italic>D.</italic> Abdominal segment 8 with two setae, 27–35 µm and 0.8–1.6 times <italic>D.</italic> Siphunculi tapering in general, with apical portion slightly enlarged, poorly ornamented and without flange, 0.26–0.42 mm, 1.93–2.59 times cauda, and (4.33)5.09–6.67(7.10) times its diameter at mid length. Cauda robust, nearly triangular, the proximal part being straight-sided without or with a very small constriction, sometimes more pigmented towards apex, 0.12–0.17 mm and 1.04–1.35 times its basal width, with 4–7 long, delicate and curved setae.</p><fig id="F1" position="float" orientation="portrait"><label>Figure 1.</label><caption><p>Apterous viviparous females, habitus (in part). Left, <italic><tp:taxon-name><tp:taxon-name-part taxon-name-part-type="genus" reg="Aphis">Aphis</tp:taxon-name-part> <tp:taxon-name-part taxon-name-part-type="species" reg="alstroemeriae">alstroemeriae</tp:taxon-name-part></tp:taxon-name></italic>; right, <italic><tp:taxon-name><tp:taxon-name-part taxon-name-part-type="genus" reg="Aphis">Aphis</tp:taxon-name-part> <tp:taxon-name-part taxon-name-part-type="species" reg="luzuriagae">luzuriagae</tp:taxon-name-part></tp:taxon-name></italic> sp. n., paratype.</p></caption><graphic xmlns:xlink="http://www.w3.org/1999/xlink" xlink:href="zookeys-738-037-g001.jpg" position="float" orientation="portrait" xlink:type="simple" id="oo_186712.jpg"/></fig><fig id="F2" position="float" orientation="portrait"><label>Figure 2.</label><caption><p>
                <italic><tp:taxon-name><tp:taxon-name-part taxon-name-part-type="genus" reg="Aphis">Aphis</tp:taxon-name-part> <tp:taxon-name-part taxon-name-part-type="species" reg="luzuriagae">luzuriagae</tp:taxon-name-part></tp:taxon-name></italic> sp. n., apterous viviparous female. <bold>A</bold> end of rostrum <bold>B</bold> end of tibia and tarsus of hind leg <bold>C</bold> siphunculus <bold>D</bold> cauda and anal plate.</p></caption><graphic xmlns:xlink="http://www.w3.org/1999/xlink" xlink:href="zookeys-738-037-g002.jpg" position="float" orientation="portrait" xlink:type="simple" id="oo_186713.jpg"/></fig></tp:treatment-sec><tp:treatment-sec sec-type="Alate viviparous females" id="SECID0E5LAC"><title>Alate viviparous females.</title><p>From 5 specimens, all of them measured. Very similar to apterous viviparous females but with darker head, antennae and legs, antennal segment III imbricate-spinulose and brown thorax; two specimens lack dorsal abdominal pigmented sclerites, one specimen has lightly pigmented and spinulose abdominal sclerites: small marginal on segment 1, wide marginal on segments 2–6, and broad transverse on each of segments 7 and 8, and two other specimens exhibit intermediate sclerotization and pigmentation. Secondary sensoria on antennal segments III and IV; 6–10 on III extended along segment and 1–4 on IV. Body 1.50–1.80 mm long, 1.76–1.77 times hind tibia (0.85–1.00 mm) and 5.17–6.04 times siphunculus. Antenna 1.41–1.72 mm and 0.88–1.00 times body length. Antennal segment III 0.31–0.42 mm and 0.71–0.88 times segment VI processus terminalis. Setae on antennal segment III 15–18 µm and 0.5–0.8 times <italic>D.</italic> Setae on vertex 17–23 µm and 0.6–1.0 times <italic>D.</italic> Antennal segment IV 0.22–0.29 mm. Antennal segment V 0.18–0.25 mm. Antennal segment VI processus terminalis 0.43–0.47 mm and 3.58–4.33 times segment VI base (0.10–0.13 mm). Ultimate rostral segment 0.11–0.12 mm, 0.92 –1.14 times base of antennal segment VI and 1.15–1.20 times second segment of hind tarsi. Inside setae on hind trochanter 37–40 µm and approximately 0.8 times trochantrofemoral suture. Dorsal setae on hind femora 17–23 µm and 0.6–1.0 times <italic>D.</italic> Marginal setae on intermediate abdominal segments 20–23 µm and 0.7–1.0 times <italic>D.</italic> Setae on abdominal segment 8, 27–30 µm and 1.0–1.3 times <italic>D.</italic> Siphunculus 0.26 –0.30 mm, 2.12–2.41 times cauda, and 4.83–6.78 times its diameter at mid length. Cauda 0.11–0.13 mm and 0.96–1.14 times its basal width, with 4–7 setae.</p></tp:treatment-sec><tp:treatment-sec sec-type="Sexuales" id="SECID0EOMAC"><title>Sexuales.</title><p>(Oviparous females and males). Unknown.</p></tp:treatment-sec><tp:treatment-sec sec-type="host" id="SECID0ETMAC"><title>Host plant.</title><p>All collected specimens of <italic><tp:taxon-name><tp:taxon-name-part taxon-name-part-type="genus" reg="Aphis">A.</tp:taxon-name-part> <tp:taxon-name-part taxon-name-part-type="species" reg="luzuriagae">luzuriagae</tp:taxon-name-part></tp:taxon-name></italic> sp. n. have been found on plants of several species of <italic><tp:taxon-name><tp:taxon-name-part taxon-name-part-type="genus" reg="Luzuriaga">Luzuriaga</tp:taxon-name-part></tp:taxon-name></italic> (<tp:taxon-name><tp:taxon-name-part taxon-name-part-type="family">Alstroemeriaceae</tp:taxon-name-part></tp:taxon-name>). <italic><tp:taxon-name><tp:taxon-name-part taxon-name-part-type="genus" reg="Luzuriaga">Luzuriaga</tp:taxon-name-part></tp:taxon-name></italic> species are distributed in the South of Argentina and in Central and Southern Chile.</p></tp:treatment-sec><tp:treatment-sec sec-type="etymology" id="SECID0EXNAC"><title>Etymology.</title><p>The specific name “<italic><tp:taxon-name><tp:taxon-name-part taxon-name-part-type="genus" reg="Aphis"/><tp:taxon-name-part taxon-name-part-type="species" reg="luzuriagae">luzuriagae</tp:taxon-name-part></tp:taxon-name></italic>” is the plant host genus name of the new aphid species, in genitive.</p></tp:treatment-sec><tp:treatment-sec sec-type="Taxonomic discussion" id="SECID0EHOAC"><title>Taxonomic discussion.</title><p>Only two other genera of this plant family have been recorded hosting aphids: <italic><tp:taxon-name><tp:taxon-name-part taxon-name-part-type="genus" reg="Alstroemeria">Alstroemeria</tp:taxon-name-part></tp:taxon-name></italic> and <italic><tp:taxon-name><tp:taxon-name-part taxon-name-part-type="genus" reg="Bomarea">Bomarea</tp:taxon-name-part></tp:taxon-name></italic>, but only one species belonging to <italic><tp:taxon-name><tp:taxon-name-part taxon-name-part-type="genus" reg="Aphis">Aphis</tp:taxon-name-part></tp:taxon-name></italic> has been recorded: <italic><tp:taxon-name><tp:taxon-name-part taxon-name-part-type="genus" reg="Aphis">A.</tp:taxon-name-part> <tp:taxon-name-part taxon-name-part-type="species" reg="alstroemeriae">alstroemeriae</tp:taxon-name-part></tp:taxon-name></italic> Essig, 1954, on <italic><tp:taxon-name><tp:taxon-name-part taxon-name-part-type="genus" reg="Alstroemeria">Alstroemeria</tp:taxon-name-part></tp:taxon-name></italic> sp. in Chile (<xref ref-type="bibr" rid="B5">Nieto Nafria et al. 2016</xref>). The differences between the apterae of this species and <italic><tp:taxon-name><tp:taxon-name-part taxon-name-part-type="genus" reg="Aphis">Aphis</tp:taxon-name-part> <tp:taxon-name-part taxon-name-part-type="species" reg="luzuriagae">luzuriagae</tp:taxon-name-part></tp:taxon-name></italic> sp. n. are very conspicuous and evident (Fig. <xref ref-type="fig" rid="F1">1</xref>). The new species can be distinguished from other South American <italic><tp:taxon-name><tp:taxon-name-part taxon-name-part-type="genus" reg="Aphis">Aphis</tp:taxon-name-part></tp:taxon-name></italic> species by the combination of the following features: 1) in apterous viviparous females: the absence of dorsal abdominal pigmented sclerotization, even intersegmental, anteroventral cephalic protuberance, very short tarsi, small or absent marginal tubercles on abdominal segments 1 and 7, lack of marginal tubercles on intermediate abdominal segments, and relatively long processus terminalis of VI antennal segment; 2) in alate viviparous females: secondary sensoria extend over all of antennal segment III and present on antennal segment IV, and dorsal abdominal sclerotization (marginal sclerites 1–6 and transverse bands 7–8) absent, more or less insinuated or conspicuously present.</p></tp:treatment-sec><ref-list><ref id="B5"><mixed-citation xmlns:xlink="http://www.w3.org/1999/xlink" xlink:type="simple">
          <person-group><name name-style="western"><surname>Nieto Nafria</surname><given-names>JM</given-names></name><name name-style="western"><surname>Fuentes-Contreras</surname><given-names>E</given-names></name><name name-style="western"><surname>Castro Colmenero</surname><given-names>M</given-names></name><name name-style="western"><surname>Aldea Piera</surname><given-names>M</given-names></name><name name-style="western"><surname>Ortego</surname><given-names>J</given-names></name><name name-style="western"><surname>Mier Durante</surname><given-names>MP</given-names></name></person-group> (<year>2016</year>) Catalogo de los afidos (<tp:taxon-name><tp:taxon-name-part taxon-name-part-type="order">Hemiptera</tp:taxon-name-part></tp:taxon-name>, <tp:taxon-name><tp:taxon-name-part taxon-name-part-type="family">Aphididae</tp:taxon-name-part></tp:taxon-name>) de Chile, con plantas hospedadoras y distribuciones regional y provincial. Graellsia 72(2): e050. <ext-link xlink:type="simple" ext-link-type="doi" xlink:href="10.3989/graellsia.2016.v72.167">http://dx.doi.org/10.3989/graellsia.2016.v72.167</ext-link></mixed-citation></ref></ref-list></tp:taxon-treatment>
