# Supplementary material for: Two new species of the genus Aphis (Hemiptera, Aphididae) from Chile on host species of Alstroemeriaceae and Ericaceae
Source: Zookeys. 2018 Feb 19;(738):37–45. doi: 10.3897/zookeys.738.21966 (PMC5904555; doi:10.3897/zookeys.738.21966)
Supplement: XML Treatment for Aphis (Aphis) gaultheriae [file zookeys.738.21966-treatment2.xml]

<!DOCTYPE tp:taxon-treatment
  PUBLIC "-//TaxonX//DTD Taxonomic Treatment Publishing DTD v0 20100105//EN" "tax-treatment-NSO.dtd">
<tp:taxon-treatment xmlns:tp="http://www.plazi.org/taxpub"><tp:treatment-meta><kwd-group><label>Taxon classification</label><kwd><named-content xmlns:xlink="http://www.w3.org/1999/xlink" content-type="kingdom">Animalia</named-content></kwd><kwd><named-content xmlns:xlink="http://www.w3.org/1999/xlink" content-type="order">Hemiptera</named-content></kwd><kwd><named-content xmlns:xlink="http://www.w3.org/1999/xlink" content-type="family">Aphididae</named-content></kwd></kwd-group><mixed-citation publication-type="journal"><person-group><name><surname>Ciruelos</surname><given-names>Sara I. Lopez</given-names></name><name><surname>Brown</surname><given-names>Paul A.</given-names></name><name><surname>Nafria</surname><given-names>Juan M. Nieto</given-names></name></person-group><article-title>Two new species of the genus <italic><tp:taxon-name><tp:taxon-name-part taxon-name-part-type="genus" reg="Aphis">Aphis</tp:taxon-name-part></tp:taxon-name></italic> (<tp:taxon-name><tp:taxon-name-part taxon-name-part-type="order">Hemiptera</tp:taxon-name-part></tp:taxon-name>, <tp:taxon-name><tp:taxon-name-part taxon-name-part-type="family">Aphididae</tp:taxon-name-part></tp:taxon-name>) from Chile on host species of <tp:taxon-name><tp:taxon-name-part taxon-name-part-type="family">Alstroemeriaceae</tp:taxon-name-part></tp:taxon-name> and <tp:taxon-name><tp:taxon-name-part taxon-name-part-type="family">Ericaceae</tp:taxon-name-part></tp:taxon-name></article-title><source>Zookeys</source><day>19</day><month>2</month><year>2018</year><volume>2018</volume><issue>738</issue><fpage>37</fpage><lpage>45</lpage><pub-id pub-id-type="doi">10.3897/zookeys.738.21966</pub-id></mixed-citation></tp:treatment-meta><tp:nomenclature><tp:taxon-name>
            <tp:taxon-name-part taxon-name-part-type="genus" reg="Aphis">Aphis</tp:taxon-name-part> (<tp:taxon-name-part taxon-name-part-type="subgenus" reg="Aphis">Aphis</tp:taxon-name-part>) <tp:taxon-name-part taxon-name-part-type="species" reg="gaultheriae">gaultheriae</tp:taxon-name-part>
            <object-id xmlns:xlink="http://www.w3.org/1999/xlink" content-type="zoobank" xlink:type="simple">http://zoobank.org/BBC6836C-6829-48D8-9EFA-BD69CA76C834</object-id>
            </tp:taxon-name><tp:taxon-status xmlns:xlink="http://www.w3.org/1999/xlink" xlink:type="simple">sp. n.</tp:taxon-status></tp:nomenclature><tp:treatment-sec sec-type="Types" id="SECID0EYBAE"><title>Types.</title><p>Holotype apterous viviparous female (measured specimen number 1), CHILE, Region X Los Lagos, province Chiloe, Lake Huillinco, on <italic><tp:taxon-name><tp:taxon-name-part taxon-name-part-type="genus" reg="Gaultheria">Gaultheria</tp:taxon-name-part> <tp:taxon-name-part taxon-name-part-type="species" reg="mucronata">mucronata</tp:taxon-name-part></tp:taxon-name></italic> (L. fil.) E. J. Remy [<italic><tp:taxon-name><tp:taxon-name-part taxon-name-part-type="genus" reg="Pernettya">Pernettya</tp:taxon-name-part> <tp:taxon-name-part taxon-name-part-type="species" reg="mucronata">mucronata</tp:taxon-name-part></tp:taxon-name></italic> on the label], 24 November 1974, Hille Ris Lambers <italic>leg.</italic> [928], mounted with two nymphs, Natural History Museum collection (BMNH(E) 1984-340). Paratypes: 2 apterous viviparous females collected with the holotype, mounted in two slides with nymphs, Natural History Museum collection (BMNH(E) 1984-340).</p></tp:treatment-sec><tp:treatment-sec sec-type="Apterous viviparous females" id="SECID0EWCAE"><title>Apterous viviparous females.</title><p>(Figs <xref ref-type="fig" rid="F3">3</xref>, <xref ref-type="fig" rid="F4">4</xref>), from 3 specimens, all of them measured. Colour when alive unknown. When prepared, head, including clypeus, mandibular and maxillary lames brown; antennal segments I and II dark brown like segment VI; rostrum brown, coxae, trochanters, and most of femora dark brown (like antennal segment I), tibiae mainly very pale brown (like antennal segments III–V); dorsal thoracic and abdominal sclerites and genital plate brown (lighter than head), siphunculi, anal plate and cauda dark brown. Body 1.85–2.08 mm long, 1.88–2.24 times hind tibia (0.83–1.05 mm) and 5.49–6.27 times siphunculus. Antenna 1.25–1.56 mm and 0.68–0.79 times body length. Antennal segment III 0.35–0.43 mm and 1.32–1.42 times segment VI processus terminalis, dorsally almost smooth, and with 8–10 thick, pointed and very pale setae, 15–20 µm and 0.7–1.0 times subarticular diameter of antennal segment III [<italic>D</italic>], shorter than those on vertex (27–30 µm and 1.2–1.5 times <italic>D</italic>). Antennal segments IV and V respectively 0.18–0.25 and 0.20–0.26 mm. Segment VI processus terminalis 0.25–0.33 mm and 2.13–2.50 times segment VI base (0.12–0.14 mm). Rostrum slightly extending beyond the mid-coxae; ultimate rostral segment long (0.10–0.12 mm, 0.74–0.96 times base of antennal segment VI, 0.80–1.00 times second segment of hind tarsi), straight and with 2 very long and fine accessory setae. Dorsum of thorax with wide marginal sclerites and several pleural and spinal spots, paler than intersegmental sclerites and metathorax/first abdominal segment. Prothoracic marginal tubercles erect, protuberant and smaller than triommatidium. Inside setae on hind trochanter 37–40 µm and 0.67–0.73 times trochantrofemoral suture; dorsal setae on hind femora 25 µm and 1.1–1.3 times <italic>D.</italic> First segment of tarsi with 3 setae. Protuberant marginal tubercles on abdominal segments 1 and 7 delicate, but only those on segment 1 are especially delicate. Intermediate abdominal segments without marginal tubercles. Intersegmental sclerites darker than segmental and spiracular sclerites. Abdominal segments 1–4 with more or less abundant polygonal spinal sclerites that can be coalescent, and usually without marginal sclerites (polygonal cells are present in one specimen); abdominal segments 5 and 6 each with wide transverse spinopleural band, and abdominal segments 7 and 8 with individual narrow transverse stripes; this variability is similar to that presented by <italic><tp:taxon-name><tp:taxon-name-part taxon-name-part-type="genus" reg="Aphis">A.</tp:taxon-name-part> <tp:taxon-name-part taxon-name-part-type="species" reg="tehuelchis">tehuelchis</tp:taxon-name-part></tp:taxon-name></italic> Nieto Nafria &amp; Lopez Ciruelos, 2016 (<xref ref-type="bibr" rid="B3">Lopez Ciruelos et al. 2016</xref>). Dorsal setae on thorax and abdomen also thick and pointed; marginal setae on intermediate abdominal segments 17–25 µm and 0.9–1.3 times <italic>D.</italic> Abdominal segment 8 with 2 setae, 20–22 µm and 0.9–1.1 times <italic>D.</italic> Siphunculi tapering on proximal 1/2–2/3 and distally cylindrical, with small flange and ornamentation of spinuled scales, 0.30–0.36 mm, 1.11–1.38 times cauda, and 6.00–6.56 times its diameter at mid length. Cauda robust finger-shaped, 0.26–0.27 mm and 1.93–2.30 times its basal width, with 10–11 long, delicate and curved setae.</p><fig id="F3" position="float" orientation="portrait"><label>Figure 3.</label><caption><p>
                <italic><tp:taxon-name><tp:taxon-name-part taxon-name-part-type="genus" reg="Aphis">Aphis</tp:taxon-name-part> <tp:taxon-name-part taxon-name-part-type="species" reg="gaultheriae">gaultheriae</tp:taxon-name-part></tp:taxon-name></italic> sp. n., apterous viviparous females; holotype, specimen on the left.</p></caption><graphic xmlns:xlink="http://www.w3.org/1999/xlink" xlink:href="zookeys-738-037-g003.jpg" position="float" orientation="portrait" xlink:type="simple" id="oo_186714.jpg"/></fig><fig id="F4" position="float" orientation="portrait"><label>Figure 4.</label><caption><p>
                <italic><tp:taxon-name><tp:taxon-name-part taxon-name-part-type="genus" reg="Aphis">Aphis</tp:taxon-name-part> <tp:taxon-name-part taxon-name-part-type="species" reg="gaultheriae">gaultheriae</tp:taxon-name-part></tp:taxon-name></italic> sp. n., apterous viviparous female. <bold>A</bold> end of rostrum <bold>B</bold> end of tibia and tarsus of hind leg <bold>C</bold> siphunculus <bold>D</bold> cauda.</p></caption><graphic xmlns:xlink="http://www.w3.org/1999/xlink" xlink:href="zookeys-738-037-g004.jpg" position="float" orientation="portrait" xlink:type="simple" id="oo_186715.jpg"/></fig></tp:treatment-sec><tp:treatment-sec sec-type="Alate viviparous females and sexuales" id="SECID0EVFAE"><title>Alate viviparous females and sexuales.</title><p>(Oviparous females and males). Unknown.</p></tp:treatment-sec><tp:treatment-sec sec-type="host" id="SECID0E1FAE"><title>Host plant.</title><p>The type specimens of <italic><tp:taxon-name><tp:taxon-name-part taxon-name-part-type="genus" reg="Aphis">Aphis</tp:taxon-name-part> <tp:taxon-name-part taxon-name-part-type="species" reg="gaultheriae">gaultheriae</tp:taxon-name-part></tp:taxon-name></italic> sp. n. were collected on <italic><tp:taxon-name><tp:taxon-name-part taxon-name-part-type="genus" reg="Gaultheria">Gaultheria</tp:taxon-name-part> <tp:taxon-name-part taxon-name-part-type="species" reg="mucronata">mucronata</tp:taxon-name-part></tp:taxon-name></italic> (Ericaeae), which is known from Peru, Bolivia and southern Argentina and Chile (and introduced in Britain and Ireland).</p></tp:treatment-sec><tp:treatment-sec sec-type="etymology" id="SECID0EWGAE"><title>Etymology.</title><p>The specific name “<italic><tp:taxon-name><tp:taxon-name-part taxon-name-part-type="genus" reg="Aphis"/><tp:taxon-name-part taxon-name-part-type="species" reg="gaultheriae">gaultheriae</tp:taxon-name-part></tp:taxon-name></italic>” is the plant host genus name of the aphid, in genitive.</p></tp:treatment-sec><tp:treatment-sec sec-type="Taxonomic discussion" id="SECID0EGHAE"><title>Taxonomic discussion.</title><p>Species of 33 genera of <tp:taxon-name><tp:taxon-name-part taxon-name-part-type="family">Ericaceae</tp:taxon-name-part></tp:taxon-name> have been reported as host plants of aphid species around the World, but only 16 host species of <italic><tp:taxon-name><tp:taxon-name-part taxon-name-part-type="genus" reg="Aphis">Aphis</tp:taxon-name-part></tp:taxon-name></italic>, many of which are polyphagous. Only seven <italic><tp:taxon-name><tp:taxon-name-part taxon-name-part-type="genus" reg="Aphis">Aphis</tp:taxon-name-part></tp:taxon-name></italic> species specializing on plant species belonging to <tp:taxon-name><tp:taxon-name-part taxon-name-part-type="family">Ericaceae</tp:taxon-name-part></tp:taxon-name> are known: <italic><tp:taxon-name><tp:taxon-name-part taxon-name-part-type="genus" reg="Aphis">A.</tp:taxon-name-part> <tp:taxon-name-part taxon-name-part-type="species" reg="arbuti">arbuti</tp:taxon-name-part></tp:taxon-name></italic> Ferrari, 1872, <italic><tp:taxon-name><tp:taxon-name-part taxon-name-part-type="genus" reg="Aphis">A.</tp:taxon-name-part> <tp:taxon-name-part taxon-name-part-type="species" reg="callunae">callunae</tp:taxon-name-part></tp:taxon-name></italic> Theobald, 1915, <italic><tp:taxon-name><tp:taxon-name-part taxon-name-part-type="genus" reg="Aphis">A.</tp:taxon-name-part> <tp:taxon-name-part taxon-name-part-type="species" reg="madronae">madronae</tp:taxon-name-part></tp:taxon-name></italic> Essig, 1926, <italic><tp:taxon-name><tp:taxon-name-part taxon-name-part-type="genus" reg="Aphis">A.</tp:taxon-name-part> <tp:taxon-name-part taxon-name-part-type="species" reg="multiflorae">multiflorae</tp:taxon-name-part></tp:taxon-name></italic> Barbagallo &amp; Stroyan, 1982, <italic><tp:taxon-name><tp:taxon-name-part taxon-name-part-type="genus" reg="Aphis">A.</tp:taxon-name-part> <tp:taxon-name-part taxon-name-part-type="species" reg="remaudieri">remaudieri</tp:taxon-name-part></tp:taxon-name></italic> Borner, 1952, <italic><tp:taxon-name><tp:taxon-name-part taxon-name-part-type="genus" reg="Aphis">A.</tp:taxon-name-part> <tp:taxon-name-part taxon-name-part-type="species" reg="uvaeursi">uvaeursi</tp:taxon-name-part></tp:taxon-name></italic> Ossiannilsson, 1959 and <italic><tp:taxon-name><tp:taxon-name-part taxon-name-part-type="genus" reg="Aphis">A.</tp:taxon-name-part> <tp:taxon-name-part taxon-name-part-type="species" reg="vaccini">vaccini</tp:taxon-name-part></tp:taxon-name></italic> (Borner, 1914), which are European in distribution. Apterous viviparous females of <italic><tp:taxon-name><tp:taxon-name-part taxon-name-part-type="genus" reg="Aphis">Aphis</tp:taxon-name-part> <tp:taxon-name-part taxon-name-part-type="species" reg="gaultheriae">gaultheriae</tp:taxon-name-part></tp:taxon-name></italic> sp. n. are recognizable by having spinal abdominal sclerotization, present at least on segments 5 to 8, extensively black femora, broad cauda more or less pigmented like siphunculi and similar to that of <italic><tp:taxon-name><tp:taxon-name-part taxon-name-part-type="genus" reg="Aphis">A.</tp:taxon-name-part> <tp:taxon-name-part taxon-name-part-type="species" reg="spiraecola">spiraecola</tp:taxon-name-part></tp:taxon-name></italic>, and an ultimate rostral segment no longer than the second segment of the hind tarsi.</p><!--PageBreak--></tp:treatment-sec><ref-list><ref id="B3"><mixed-citation xmlns:xlink="http://www.w3.org/1999/xlink" xlink:type="simple">
          <person-group><name name-style="western"><surname>Lopez Ciruelos</surname><given-names>SI</given-names></name><name name-style="western"><surname>Mier</surname><given-names>Durante MP</given-names></name><name name-style="western"><surname>Garcia-Tejero</surname><given-names>S</given-names></name><name name-style="western"><surname>Nieto Nafria</surname><given-names>JM</given-names></name></person-group> (<year>2016</year>) <article-title>Three new South American species of genus <italic><tp:taxon-name><tp:taxon-name-part taxon-name-part-type="genus">Aphis</tp:taxon-name-part></tp:taxon-name></italic> (<tp:taxon-name><tp:taxon-name-part taxon-name-part-type="order">Hemiptera</tp:taxon-name-part></tp:taxon-name>: <tp:taxon-name><tp:taxon-name-part taxon-name-part-type="family">Aphididae</tp:taxon-name-part></tp:taxon-name>) living on species of <italic><tp:taxon-name><tp:taxon-name-part taxon-name-part-type="genus">Euphorbia</tp:taxon-name-part></tp:taxon-name></italic> (<tp:taxon-name><tp:taxon-name-part taxon-name-part-type="family">Euphorbiaceae</tp:taxon-name-part></tp:taxon-name>).</article-title> <source>Zootaxa</source> <volume>4085</volume>(<issue>1</issue>): <fpage>103</fpage>–<lpage>108</lpage>. <ext-link xlink:type="simple" ext-link-type="doi" xlink:href="10.11646/zootaxa.4085.1.4">http://doi.org/10.11646/zootaxa.4085.1.4</ext-link></mixed-citation></ref></ref-list></tp:taxon-treatment>
